# Supplementary material for: Therapeutic Applications of Biogenic Silver Nanomaterial Synthesized from the Paper Flower of Bougainvillea glabra (Miami, Pink)
Source: Nanomaterials (Basel). 2023 Feb 3;13(3):615. doi: 10.3390/nano13030615 (PMC9920917; doi:10.3390/nano13030615)
Supplement: Supplementary file 1 [file nanomaterials-13-00615-s001.zip]

Archive with 1 entries (1 files):
- nanomaterials-2155596-supplementary.pdf
